# Supplementary material for: Transcallosal and Pericallosal Courses of the Anterior Cerebral Artery
Source: Medicina (Kaunas). 2022 Sep 28;58(10):1365. doi: 10.3390/medicina58101365 (PMC9608487; doi:10.3390/medicina58101365)
Supplement: Supplementary file 1 [file medicina-58-01365-s001.zip]

Archive with 1 entries (1 files):
- medicina-1923333-supplementary.mp4
